# Supplementary material for: Synergistic effect of PAK and Hippo pathway inhibitor combination in NF2-deficient Schwannoma
Source: PLoS One. 2024 Jul 31;19(7):e0305121. doi: 10.1371/journal.pone.0305121 (PMC11290668; doi:10.1371/journal.pone.0305121)
Supplement: S1 Dataset — (XLSX) [file pone.0305121.s001.xlsx]

## Sheet: Fig1-B
Plate ID	Well Name	MEASUREMENT SET ID	Total Nuclei (CountNuclei)				FRAX
266	A02	205	2896				0	2896	4532	4968	4276	4168
266	A03	205	2910				1	2910	3374	3501	3572
266	A04	205	1136				2	1136	1533	2141	2009
266	A05	205	461				5	461	514	634	782
266	A06	205	445				10	445	527	535	511
266	B02	205	4532
266	B03	205	3374				Ratio					Average	stdev	p-value
266	B04	205	1533				0	1	1	1	1	1	0
266	B05	205	514				1	1.00483	0.744484	0.70471	0.83536	0.822347	0.133382	0.0373328
266	B06	205	527				2	0.392265	0.338261	0.430958	0.469832	0.407829	0.0561581	7.40688e-07
266	C02	205	4968				5	0.159185	0.113416	0.127617	0.182881	0.145775	0.0312706	2.52473e-09
266	C03	205	3501				10	0.15366	0.116284	0.107689	0.119504	0.124284	0.0202088	1.58959e-10
266	C04	205	2141
266	C05	205	634
266	C06	205	535
266	D02	205	4276
266	D03	205	3572
266	D04	205	2009
266	D05	205	782
266	D06	205	511

## Sheet: Fig1-C
	1856420	1844300	1588684	1683424	1270008	1171484	1809644	1933968	1192628	966588	881372	76956
	1851476	1782824	1682552	1676104	1305940	1191356	1953300	1768160	1245724	848656	773452	54708
	1816148	1808580	1694304	1702680	1373120	1182332	1992024	1776052	1123096	874336	843856	63556
	1539284	1752012	1620744	1670144	1318412	1141256	2126296	1799984	1359536	1052364	965636	63204
NVS-PAK1					average	st dev	FRAX-1036					average	st dev
0	1856420	1851476	1816148	1539284	1765832	152093	0	1809644	1953300	1992024	2126296	1970316	130264
1	1844300	1782824	1808580	1752012	1796929	39141.8	1	1933968	1768160	1776052	1799984	1819541	77475.4
2	1588684	1682552	1694304	1620744	1646571	50302.5	2	1192628	1245724	1123096	1359536	1230246	99752.5
5	1683424	1676104	1702680	1670144	1683088	14145.5	5	966588	848656	874336	1052364	935486	92927.5
7	1270008	1305940	1373120	1318412	1316870	42747.1	7	881372	773452	843856	965636	866079	80039.8
10	1171484	1191356	1182332	1141256	1171607	21804	10	76956	54708	63556	63204	64606	9193.49
0	1	1	1	1	1	0	0	1	1	1	1	1	0
1	0.993471	0.96292	0.995833	1.1382	1.02261	0.0785065	1	1.0687	0.905217	0.891582	0.846535	0.928009	0.0970887
2	0.855778	0.908763	0.932911	1.05292	0.937593	0.0833611	2	0.65904	0.637754	0.563796	0.639392	0.624995	0.04193
5	0.906812	0.90528	0.937523	1.08501	0.958657	0.0855368	5	0.534132	0.434473	0.438918	0.494928	0.475613	0.0477371
7	0.684117	0.705351	0.756062	0.85651	0.75051	0.0768423	7	0.487042	0.395972	0.423617	0.45414	0.440193	0.039241
10	0.631045	0.643463	0.651011	0.74142	0.666735	0.0504661	10	0.0425255	0.028008	0.0319052	0.0297249	0.0330409	0.00652107
0					0.05	*
1	0.18048				0.005	**
2	0.000536541	**			0.0005	***
5	6.26757e-05	***
7	0.000365224	***
10	2.75707e-07	***

## Sheet: Fig1-D
HEI-193							HEI-193
NVS-PAK1-1					average	stdev	G-5555					average	stdev
0	1679904	1509136	1670168	1434204	1573353	121398	0	1712096	1653512	1582344	1517724	1616419	84521.8
1	1627604	1658416	1623452	1548212	1614421	46813.6	1	1346768	1310556	1263012	1160320	1270164	80863.1
2	1572728	1561468	1696852	1614460	1611377	61373.5	2	1158616	1232784	1253400	1025880	1167670	102917
5	1367084	1392104	1429228	1333984	1380600	40219.2	5	979332	944652	928856	875312	932038	43296.6
7	1148384	1186460	1220676	1144212	1174933	35934.8	7	838388	770496	759716	687996	764149	61564.7
10	883612	915832	939172	801048	884916	60374	10	650792	659824	603316	556112	617511	47851.7
NVS-PAK1 (uM)							G555 (uM)
0	1	1	1	1	1	0	0	1	1	1	1	1	0
1	0.968867	1.09892	0.972029	1.07949	1.02983	0.0690333	1	0.786619	0.792589	0.798191	0.764513	0.785478	0.0147536
2	0.936201	1.03468	1.01598	1.12568	1.02813	0.0777993	2	0.676724	0.745555	0.792116	0.675933	0.722582	0.0566916
5	0.813787	0.922451	0.855739	0.930122	0.880525	0.0556354	5	0.572008	0.5713	0.587013	0.576727	0.576762	0.00724595
7	0.683601	0.786185	0.73087	0.797803	0.749615	0.0528162	7	0.489685	0.465975	0.480121	0.453308	0.472272	0.0159594
10	0.52599	0.606858	0.562322	0.558531	0.563425	0.0332317	10	0.380114	0.399044	0.38128	0.366412	0.381712	0.013382
	p-value
	0
	1	0.000449715	***
	2	0.000715943	**
	5	3.67292e-05	***
	7	5.61919e-05	***
	10	5.33672e-05	***

## Sheet: Fig2-B
Legend Table
	ID	Treatments		Target
		Treatment1	Treatment2
		Comp.	Comp.	Cell
	A3,B3,C3,D3	siYAP		HEI
	A4,B4,C4,D4		siCTRL
Cell Index---Time
Time (Hour)	Time (hh:mm:ss)	Y (A3,B3,C3,D3)	Y (A4,B4,C4,D4)
0	00:00:00	0	0
0.001111	00:00:04	-0.001	-0.0004
0.018611	00:01:07	-0.0163	-0.0182
0.101944	00:06:07	-0.0586	-0.0692
0.185278	00:11:07	-0.0632	-0.0787
1.18639	01:11:11	0.0391	0.0253
2.18639	02:11:11	0.1447	0.1326
3.18667	03:11:12	0.2057	0.2007
4.18694	04:11:13	0.2352	0.2551
5.18694	05:11:13	0.2526	0.3063
6.18722	06:11:14	0.268	0.3544
7.1875	07:11:15	0.3026	0.407
8.18778	08:11:16	0.3214	0.469
9.18778	09:11:16	0.3337	0.5318
10.1881	10:11:17	0.332	0.5978
11.1883	11:11:18	0.3367	0.6362
12.1886	12:11:19	0.3275	0.667
13.1886	13:11:19	0.3202	0.693
14.1889	14:11:20	0.3095	0.7281
15.1892	15:11:21	0.3152	0.7866
16.1892	16:11:21	0.3224	0.8304
17.1892	17:11:21	0.3324	0.8928
18.1894	18:11:22	0.3421	0.9729
19.1897	19:11:23	0.3709	1.0547
20.1897	20:11:23	0.3986	1.1079
21.19	21:11:24	0.4245	1.1817
22.1903	22:11:25	0.4477	1.2238
23.1906	23:11:26	0.4767	1.2864
24.1906	24:11:26	0.4993	1.3692
25.1908	25:11:27	0.5198	1.4446
26.1911	26:11:28	0.5349	1.5129
27.1914	27:11:29	0.5581	1.6065
28.1914	28:11:29	0.5755	1.6793
29.1917	29:11:30	0.5868	1.7639
30.1919	30:11:31	0.6066	1.8262
31.1922	31:11:32	0.6225	1.9062
32.1922	32:11:32	0.6459	1.9882
33.1925	33:11:33	0.6608	2.0812
34.1928	34:11:34	0.6732	2.1388
35.1928	35:11:34	0.6814	2.269
36.1928	36:11:34	0.6943	2.3707
37.1931	37:11:35	0.7008	2.4905
38.1933	38:11:36	0.7044	2.5709
39.1933	39:11:36	0.7126	2.684
40.1936	40:11:37	0.7218	2.7598
41.1939	41:11:38	0.7216	2.8294
42.1942	42:11:39	0.74	2.8705
43.1942	43:11:39	0.7458	2.9285
44.1944	44:11:40	0.7491	2.9672
45.1947	45:11:41	0.7426	2.9902
46.195	46:11:42	0.7411	3.0068
47.195	47:11:42	0.7483	3.0187
48.1953	48:11:43	0.7367	2.9979
49.1956	49:11:44	0.7316	2.9861
50.1958	50:11:45	0.7136	2.9763
51.1958	51:11:45	0.6978	2.9422
52.1961	52:11:46	0.6866	2.9081
53.1964	53:11:47	0.6748	2.8752
54.1964	54:11:47	0.6662	2.8337
55.1964	55:11:47	0.6398	2.8099
56.1967	56:11:48	0.6244	2.7401
57.1969	57:11:49	0.5983	2.6986
58.1969	58:11:49	0.5656	2.6294
59.1972	59:11:50	0.5467	2.5679
60.1975	60:11:51	0.5188	2.523
61.1978	61:11:52	0.4934	2.4502
62.1978	62:11:52	0.458	2.3901
63.1981	63:11:53	0.4243	2.3355
64.1983	64:11:54	0.3891	2.2691
64.7311	64:43:52	0.3791	2.2415

## Sheet: Fig2-C
	DMSO	0.1 µM TED-347	1 µM TED-347	0.1 µM IK-930	1 µM IK-930	5 µM IK-930									DMSO
CTGF	1	0.154	0.145	0.214	0.162	0.132								CTGF	1
CYR61	1	0.216	0.249	0.493	0.157	0.243								CYR61	1
	0.906	0.152	0.111		1.104	0.157	0.189				0.193	0.148	0.122				0.238	0.176	0.144
	0.961	0.203	0.231		1.041	0.229	0.27		neg		0.441	0.086	0.225		pos		0.551	0.288	0.262
neg	0.094	0.002	0.034	pos	0.104	0.003	0.044				0.021	0.014	0.01				0.024	0.014	0.012
	0.039	0.013	0.018		0.041	0.013	0.021				0.052	0.071	0.018				0.058	0.131	0.019

## Sheet: Fig2-F
Plate ID	Well Name	MEASUREMENT SET ID	Total Nuclei (CountNuclei)				TED-347
266	A08	205	2261				0	2261	16	2795	3622
266	A09	205	2667				1	2667	3162	2164	3770
266	A10	205	2347				2	2347	2844	2094	4630
266	A11	205	367				5	367	430	671	794
266	A12	205	467				10	467	385	424	410
266	B08	205	16
266	B09	205	3162				ratio					average	stdev	p-value
266	B10	205	2844				0	1		1	1	1	0
266	B11	205	430				1	1.17957		0.77424	1.04086	0.998223	0.206	0.988792
266	B12	205	385				2	1.03804		0.749195	1.2783	1.02184	0.264924	0.893344
266	C08	205	2795				5	0.162318		0.240072	0.219216	0.207202	0.0402452	4.40182e-06
266	C09	205	2164				10	0.206546		0.151699	0.113197	0.157147	0.0469122	6.3542e-06
266	C10	205	2094
266	C11	205	671
266	C12	205	424
266	D08	205	3622
266	D09	205	3770
266	D10	205	4630
266	D11	205	794
266	D12	205	410

## Sheet: Fig2-FG
HEI-193
NSC					average	stdev
0	1462632	1535296	1316060	1425280	1434817	91403.7
1	1167492	1267476	1257492	1194504	1221741	48492.7
2	1116368	1175112	1093120	1124532	1127283	34551.6
5	953356	774284	813016	956108	874191	94342.1
7	955404	944296	920716	888608	927256	29547.2
10	959312	748388	634468	821908	791019	136140
NSC					average	stdev	p-value
0	1	1	1	1	1	0
1	0.798213	0.825558	0.955497	0.838084	0.854338	0.069464	0.00572452
2	0.76326	0.765398	0.8306	0.78899	0.787062	0.0312794	9.74604e-06
5	0.651809	0.504322	0.617765	0.670821	0.611179	0.0745423	4.54804e-05
7	0.653209	0.615058	0.6996	0.623462	0.647832	0.0381964	1.6399e-06
10	0.655881	0.487455	0.482097	0.576664	0.550524	0.0825496	3.55528e-05

## Sheet: Fig3-B
SC4
FRAX-1036				average	st dev
DMSO	988224	1007100	915592	970305	48313.9
0.3125	535152	551448	535496	540699	9310.78
0.625	466100	512012	522064	500059	29835.4
1.25	431788	519676	483108	478191	44149.9
2.5	299696	350676	345084	331819	27959.2
5	120748	138724	133756	131076	9282.83
10	4776	11216	12800	9597.33	4249.85
FRAX-1036				average	stdev	p-value
DMSO	1	1	1	1	0
0.3125	0.541529	0.54756	0.584863	0.557984	0.0234724	5.26829e-06
0.625	0.471654	0.508402	0.570193	0.51675	0.0497968	7.34258e-05
1.25	0.436933	0.516012	0.527646	0.49353	0.0493584	5.88883e-05
2.5	0.303267	0.348204	0.376897	0.342789	0.0371123	6.7312e-06
5	0.122187	0.137746	0.146087	0.13534	0.0121303	2.58123e-08
10	0.00483291	0.0111369	0.01398	0.00998329	0.00468141	3.33291e-10

## Sheet: Fig3-C
SC4
TED-347				average	st dev
DMSO	942456	1032704	946636	973932	50940.9
0.3125	968572	700032	1005628	891411	166771
0.625	454312	218356	471980	381549	141605
1.25	132484	121636	80440	111520	27457.1
2.5	6880	1412	1228	3173.33	3211.39
5	692	612	604	636	48.6621
TED-347				average	stdev	p-value
0	1	1	1	1	0
0.3125	1.02771	0.677863	1.06232	0.92263	0.21268	0.562835
0.625	0.482051	0.211441	0.498587	0.39736	0.161222	0.00293277
1.25	0.140573	0.117784	0.0849746	0.114444	0.0279494	6.60042e-07
2.5	0.00730008	0.00136728	0.00129723	0.00332153	0.0034457	6.60042e-07
5	0.000734252	0.000592619	0.000638049	0.000654973	7.23173e-05	1.82816e-17

## Sheet: Fig4-A
DMSO	30.7	1
FRAX-1036 (5uM)	14.1	0.459283
NSC (5uM)	27.4	0.892508
DMSO	22.9	1
FRAX-1036 (5uM)	14	0.611354
NSC (5uM)	25.6	1.1179
DMSO	35	1
FRAX-1036 (5uM)	15.1	0.431429
NSC (5uM)	22.7	0.648571
		average	stdev	p-value
DMSO		1	0
FRAX-1036 (5 μM)		0.500689	0.0968455	0.000869519
NSC (5 μM)		0.886328	0.234727	0.448791

[truncated: 11 more sheets: Fig4-B, Fig4-C, Fig4-D, Fig4-E, Fig4-F, Fig4-G, Fig4-H, Fig4-I, Fig5-B, Fig5-C, Fig5-D]
